# Supplementary material for: Apremilast Cocrystals with Phenolic Coformers
Source: Molecules. 2024 Dec 23;29(24):6060. doi: 10.3390/molecules29246060 (PMC11678279; doi:10.3390/molecules29246060)
Supplement: Supplementary file 1 [file molecules-29-06060-s001.zip]

Archive with 1 entries (1 files):
- molecules-3318873-supplementary.pdf
